# Supplementary material for: From Endothelial Barrier Dysfunction to Circulating Biomarker: Clinical Potential of Claudin-5 in Thoracic Aortic Aneurysm and Dissection
Source: J Clin Med. 2026 Feb 4;15(3):1219. doi: 10.3390/jcm15031219 (PMC12898148; doi:10.3390/jcm15031219)
Supplement: Supplementary file 1 [file jcm-15-01219-s001.zip]

Archive with 1 entries (1 files):
- jcm-4040873-supplementary.pdf
